# Supplementary material for: Deep-Learning-Based Thrombus Localization and Segmentation in Patients with Posterior Circulation Stroke
Source: Diagnostics (Basel). 2022 Jun 6;12(6):1400. doi: 10.3390/diagnostics12061400 (PMC9222185; doi:10.3390/diagnostics12061400)
Supplement: Supplementary file 1 [file diagnostics-12-01400-s001.zip]

Archive with 2 entries (2 files):
- diagnostics-1741078_supplementary materials.pdf
- VideoS1.mp4
